# Supplementary material for: Modulation of Autophagy by Ursolic and Betulinic Acids: Distinct Cytotoxic and Membrane‐Disruption in Malignant and Nonmalignant Cells
Source: Cell Biol Int. 2025 Aug 23;49(11):1518–36. doi: 10.1002/cbin.70073 (PMC12519935; doi:10.1002/cbin.70073)
Supplement: Supplementary file 1 — Supporting Table 1: The physicochemical properties of triterpenoids were obtained from DrugBank (https://go.drugbank.com/). [file CBIN-49-1518-s002.xlsx]

## Sheet: Supp. Table 1
Chemical Name	DrugBank ID	Molecular structure	Molecular formula	Molecular weight (g/Mol)	Rotatable Bond Count	Physiological Charge	Topological Polar Surface Area	H-bond donnor	H-bond acceptor	XLogP3-AA	Water Solubility mg/mL	Melting point (°C)	pKa
Betulinic acid	DB12480		C30H48O3	456711	2	-1	57.5	2	3	8.2	0.000204	295-298	4.75
Ursolic acid	DB15588		C30H48O3	456711	1	-1	57.5	2	3	7.3	0.00059	284	4.74
