# Supplementary material for: Modulation of Autophagy by Ursolic and Betulinic Acids: Distinct Cytotoxic and Membrane‐Disruption in Malignant and Nonmalignant Cells
Source: Cell Biol Int. 2025 Aug 23;49(11):1518–36. doi: 10.1002/cbin.70073 (PMC12519935; doi:10.1002/cbin.70073)
Supplement: Supplementary file 2 — Supporting Table 2: The complete viability and lysosomal accumulation data for all seven cell lines are available in Supplementary Table 2. We treated human malignant cell lines (A549, HeLa, MES‐SA, PC3, SKMEL‐25, and SKMEL‐28) with 20 µM triterpenoids or 0.25% (v/v) DMSO for 24 h. After a 48‐h recovery period following the 24‐h treatment, we represented the cell viability of triterpenoid‐treated cells as a percentage of the DMSO control, measured by the MTT assay. Lysosomal accumulation in treated cells was represented as a fold change compared to the DMSO control. We obtained results from at least three independent experiments (n = 3) and expressed them as mean values ± standard error. Significance levels are indicated as *p < 0.05, **p < 0.01, ***p < 0.001. [file CBIN-49-1518-s001.xlsx]

## Sheet: Supp. Table 2
Malignant cell line	Cell viability (MTT assay)			Lysosomal accumulation (a.u.)
	DMSO	BA	UA	DMSO	BA	UA
A549	94.7 ± 1.69	34.2 ± 3.42***	52.9 ± 4.74***	1.0 ± 0.02	2.0 ± 0.17***	1.7 ± 0.20*
HeLa	100.3 ± 1.59	43.8 ± 2.16***	39.5 ± 1.12***	1.0 ± 0.02	1.3 ± 0.77*	1.4 ± 0.04***
MES-SA	113.8 ± 6.68	29.8 ± 1.66***	36.1 ± 2.38***	0.8 ± 0.07	1.5 ± 0.21**	1.2 ± 0.11
PC3	100.9 ± 1.85	43.8 ± 1.42***	72.5 ± 2.20***	1.0 ± 0.04	1.9 ± 0.13**	1.3 ± 0.05**
SKMEL-25	108.5 ± 3.77	51.9 ± 2.76***	26.6 ± 1.36***	0.9 ± 0.04	1.0 ± 0.05	1.0 ± 0.01
SKMEL-28	97.3 ± 3.79	35.0 ± 3.76***	29.3 ± 3.82***	1.0 ± 0.04	1.5 ± 0.05***	1.7 ± 0.09***
Significance levels are indicated as *p<0.05, **p<0.01, ***p<0.001.
